# Supplementary material for: Interleukin-30 Suppresses Not Only CD4+ T Cells but Also Regulatory T Cells in Murine Primary Biliary Cholangitis
Source: Biomedicines. 2021 Aug 17;9(8):1031. doi: 10.3390/biomedicines9081031 (PMC8392158; doi:10.3390/biomedicines9081031)
Supplement: Supplementary file 1 [file biomedicines-09-01031-s001.zip]

Archive with 1 entries (1 files):
- biomedicines-1302797-supplementary.pdf
